# Supplementary material for: Insufficiency of 40S ribosomal proteins, RPS26 and RPS25, negatively affects biosynthesis of polyglycine-containing proteins in fragile-X associated conditions
Source: eLife. 2025 May 16;13:RP98631. doi: 10.7554/eLife.98631 (PMC12084008; doi:10.7554/eLife.98631)
Supplement: Figure 1—source data 2. [file elife-98631-fig1-data2.zip]

Archive with 8 entries (8 files):
- 1C FMR99xG with vinculin.tif
- __MACOSX/._1C FMR99xG with vinculin.tif
- 1C FMR99xG .tif
- __MACOSX/._1C FMR99xG .tif
- 1D RPS26.tif
- __MACOSX/._1D RPS26.tif
- 1D Vinculin.tif
- __MACOSX/._1D Vinculin.tif
