# Supplementary material for: Insufficiency of 40S ribosomal proteins, RPS26 and RPS25, negatively affects biosynthesis of polyglycine-containing proteins in fragile-X associated conditions
Source: eLife. 2025 May 16;13:RP98631. doi: 10.7554/eLife.98631 (PMC12084008; doi:10.7554/eLife.98631)
Supplement: Figure 1—figure supplement 1—source data 2. [file elife-98631-fig1-figsupp1-data2.zip]

Archive with 18 entries (18 files):
- Sfig1G SAM68tif.tif
- __MACOSX/._Sfig1G SAM68tif.tif
- Sfig1F RPS26.tif
- __MACOSX/._Sfig1F RPS26.tif
- Sfig1DFMR99xG post siMYBBPA1.tif
- __MACOSX/._Sfig1DFMR99xG post siMYBBPA1.tif
- Sfig1D Vinculin to NOP58, HSPH1, NAF1.tif
- __MACOSX/._Sfig1D Vinculin to NOP58, HSPH1, NAF1.tif
- Sfig1D Vinculin to MYBBPA1.tif
- __MACOSX/._Sfig1D Vinculin to MYBBPA1.tif
- Sfig1D FMR99xG post siNOP siHSPH siNAF.tif
- __MACOSX/._Sfig1D FMR99xG post siNOP siHSPH siNAF.tif
- Sfig1D FMR99xG post siDHX9 + Vinculin.tif
- __MACOSX/._Sfig1D FMR99xG post siDHX9 + Vinculin.tif
- Sfig1B Tubulin.tif
- __MACOSX/._Sfig1B Tubulin.tif
- Sfig1B FMRpolyG_GFP.tif
- __MACOSX/._Sfig1B FMRpolyG_GFP.tif
