# Supplementary material for: Insufficiency of 40S ribosomal proteins, RPS26 and RPS25, negatively affects biosynthesis of polyglycine-containing proteins in fragile-X associated conditions
Source: eLife. 2025 May 16;13:RP98631. doi: 10.7554/eLife.98631 (PMC12084008; doi:10.7554/eLife.98631)
Supplement: Figure 2—source data 2. [file elife-98631-fig2-data2.zip]

Archive with 6 entries (6 files):
- 2B PURO.tif
- __MACOSX/._2B PURO.tif
- 2B RPS26.tif
- __MACOSX/._2B RPS26.tif
- 2B Vinculin.tif
- __MACOSX/._2B Vinculin.tif
