# Supplementary material for: Insufficiency of 40S ribosomal proteins, RPS26 and RPS25, negatively affects biosynthesis of polyglycine-containing proteins in fragile-X associated conditions
Source: eLife. 2025 May 16;13:RP98631. doi: 10.7554/eLife.98631 (PMC12084008; doi:10.7554/eLife.98631)
Supplement: Figure 3—source data 2. [file elife-98631-fig3-data2.zip]

Archive with 31 entries (30 files):
- Figure 3 /
- Figure 3 /3F FMRP CGGnorm.tif
- __MACOSX/Figure 3 /._3F FMRP CGGnorm.tif
- Figure 3 /3F Vinculin CGGexp:- .tif
- __MACOSX/Figure 3 /._3F Vinculin CGGexp:- .tif
- Figure 3 /3E FMRP.tif
- __MACOSX/Figure 3 /._3E FMRP.tif
- Figure 3 /.DS_Store
- __MACOSX/Figure 3 /._.DS_Store
- Figure 3 /3E FMR99xG.tif
- __MACOSX/Figure 3 /._3E FMR99xG.tif
- Figure 3 /3B FMR95xG.tif
- __MACOSX/Figure 3 /._3B FMR95xG.tif
- Figure 3 /3C RPS26.tif
- __MACOSX/Figure 3 /._3C RPS26.tif
- Figure 3 /3F FMRP CGGexp:-.tif
- __MACOSX/Figure 3 /._3F FMRP CGGexp:-.tif
- Figure 3 /3F Vinculin CGGnorm.tif
- __MACOSX/Figure 3 /._3F Vinculin CGGnorm.tif
- Figure 3 /3E RPS26.tif
- __MACOSX/Figure 3 /._3E RPS26.tif
- Figure 3 /3C Vinculin.tif
- __MACOSX/Figure 3 /._3C Vinculin.tif
- Figure 3 /3B RPS26.tif
- __MACOSX/Figure 3 /._3B RPS26.tif
- Figure 3 /3C FMR16xG.tif
- __MACOSX/Figure 3 /._3C FMR16xG.tif
- Figure 3 /3E Vinculin.tif
- __MACOSX/Figure 3 /._3E Vinculin.tif
- Figure 3 /3B Vinculin.tif
- __MACOSX/Figure 3 /._3B Vinculin.tif
