# Supplementary material for: Insufficiency of 40S ribosomal proteins, RPS26 and RPS25, negatively affects biosynthesis of polyglycine-containing proteins in fragile-X associated conditions
Source: eLife. 2025 May 16;13:RP98631. doi: 10.7554/eLife.98631 (PMC12084008; doi:10.7554/eLife.98631)
Supplement: Figure 3—figure supplement 1—source data 2. [file elife-98631-fig3-figsupp1-data2.zip]

Archive with 22 entries (22 files):
- SFig3A FMR16xG - dox time dependency.tif
- __MACOSX/._SFig3A FMR16xG - dox time dependency.tif
- SFig3A FMR95xG - dox time dependency.tif
- __MACOSX/._SFig3A FMR95xG - dox time dependency.tif
- SFig3A FMR95xG - dox conc. dependency.tif
- __MACOSX/._SFig3A FMR95xG - dox conc. dependency.tif
- SFig3A Vinculin - dox conc. dependency.tif
- __MACOSX/._SFig3A Vinculin - dox conc. dependency.tif
- SFig3A Vinculin - dox time dependency.tif
- __MACOSX/._SFig3A Vinculin - dox time dependency.tif
- SFig3E FMR95xG.tif
- __MACOSX/._SFig3E FMR95xG.tif
- SFig3E RPS26.tif
- __MACOSX/._SFig3E RPS26.tif
- SFig3E Vinculin.tif
- __MACOSX/._SFig3E Vinculin.tif
- SFig3F H3.3.tif
- __MACOSX/._SFig3F H3.3.tif
- SFig3F SUZ12.tif
- __MACOSX/._SFig3F SUZ12.tif
- SFig3F Vinculin.tif
- __MACOSX/._SFig3F Vinculin.tif
