# Supplementary material for: Insufficiency of 40S ribosomal proteins, RPS26 and RPS25, negatively affects biosynthesis of polyglycine-containing proteins in fragile-X associated conditions
Source: eLife. 2025 May 16;13:RP98631. doi: 10.7554/eLife.98631 (PMC12084008; doi:10.7554/eLife.98631)
Supplement: Figure 4—source data 1. [file elife-98631-fig4-data1.zip]

Archive with 2 entries (2 files):
- Figure 4 - source data 1.pdf
- __MACOSX/._Figure 4 - source data 1.pdf
