# Supplementary material for: Insufficiency of 40S ribosomal proteins, RPS26 and RPS25, negatively affects biosynthesis of polyglycine-containing proteins in fragile-X associated conditions
Source: eLife. 2025 May 16;13:RP98631. doi: 10.7554/eLife.98631 (PMC12084008; doi:10.7554/eLife.98631)
Supplement: Figure 4—source data 2. [file elife-98631-fig4-data2.zip]

Archive with 19 entries (18 files):
- Figure 4 /
- Figure 4 /4C FMRP.tif
- __MACOSX/Figure 4 /._4C FMRP.tif
- Figure 4 /4G Vinculin.tif
- __MACOSX/Figure 4 /._4G Vinculin.tif
- Figure 4 /4C PDCD4.tif
- __MACOSX/Figure 4 /._4C PDCD4.tif
- Figure 4 /4G RPS26.tif
- __MACOSX/Figure 4 /._4G RPS26.tif
- Figure 4 /4C Vinculin to PDCD4 and EIF5.tif
- __MACOSX/Figure 4 /._4C Vinculin to PDCD4 and EIF5.tif
- Figure 4 /4C EIF5.tif
- __MACOSX/Figure 4 /._4C EIF5.tif
- Figure 4 /4G FMR99xG.tif
- __MACOSX/Figure 4 /._4G FMR99xG.tif
- Figure 4 /4C Vinculin to FMRP and ILF3.tif
- __MACOSX/Figure 4 /._4C Vinculin to FMRP and ILF3.tif
- Figure 4 /4C ILF3.tif
- __MACOSX/Figure 4 /._4C ILF3.tif
