# Supplementary material for: Insufficiency of 40S ribosomal proteins, RPS26 and RPS25, negatively affects biosynthesis of polyglycine-containing proteins in fragile-X associated conditions
Source: eLife. 2025 May 16;13:RP98631. doi: 10.7554/eLife.98631 (PMC12084008; doi:10.7554/eLife.98631)
Supplement: Figure 4—figure supplement 1—source data 2. [file elife-98631-fig4-figsupp1-data2.zip]

Archive with 18 entries (18 files):
- SFig4D Vinculin.tif
- __MACOSX/._SFig4D Vinculin.tif
- SFig4D FMRpolyG.tif
- __MACOSX/._SFig4D FMRpolyG.tif
- SFig4A Vinculin to RPS6 and FUS.tif
- __MACOSX/._SFig4A Vinculin to RPS6 and FUS.tif
- SFig4A Vinculin do PBC2B.tif
- __MACOSX/._SFig4A Vinculin do PBC2B.tif
- SFig4A Vinculin do EIF3J.tif
- __MACOSX/._SFig4A Vinculin do EIF3J.tif
- SFig4A RPS6.tif
- __MACOSX/._SFig4A RPS6.tif
- SFig4A PBC2B.tif
- __MACOSX/._SFig4A PBC2B.tif
- SFig4A FUS.tif
- __MACOSX/._SFig4A FUS.tif
- SFig4A EIF3J.tif
- __MACOSX/._SFig4A EIF3J.tif
