# Supplementary material for: Insufficiency of 40S ribosomal proteins, RPS26 and RPS25, negatively affects biosynthesis of polyglycine-containing proteins in fragile-X associated conditions
Source: eLife. 2025 May 16;13:RP98631. doi: 10.7554/eLife.98631 (PMC12084008; doi:10.7554/eLife.98631)
Supplement: Figure 5—source data 2. [file elife-98631-fig5-data2.zip]

Archive with 32 entries (31 files):
- Figure 5/
- Figure 5/5C FMR99xG.tif
- __MACOSX/Figure 5/._5C FMR99xG.tif
- Figure 5/.DS_Store
- __MACOSX/Figure 5/._.DS_Store
- Figure 5/5A FMR95xG.tif
- __MACOSX/Figure 5/._5A FMR95xG.tif
- Figure 5/5C TSR2.tif
- __MACOSX/Figure 5/._5C TSR2.tif
- Figure 5/5B Vinculin to RPS6 and RPS15 and H3.3 from 5A.tif
- __MACOSX/Figure 5/._5B Vinculin to RPS6 and RPS15 and H3.3 from 5A.tif
- Figure 5/5B RPS6.tif
- __MACOSX/Figure 5/._5B RPS6.tif
- Figure 5/5C RPS6.tif
- __MACOSX/Figure 5/._5C RPS6.tif
- Figure 5/5C Vinuclin.tif
- __MACOSX/Figure 5/._5C Vinuclin.tif
- Figure 5/5B RACK1.tif
- __MACOSX/Figure 5/._5B RACK1.tif
- Figure 5/5A Vinuclin and 5B Vinculin to RACK1.tif
- __MACOSX/Figure 5/._5A Vinuclin and 5B Vinculin to RACK1.tif
- Figure 5/5A RPS26.tif
- __MACOSX/Figure 5/._5A RPS26.tif
- Figure 5/5A H3.3.tif
- __MACOSX/Figure 5/._5A H3.3.tif
- Figure 5/5C PURO.tif
- Figure 5/5A FMRP.tif
- __MACOSX/Figure 5/._5A FMRP.tif
- Figure 5/5B RPS15.tif
- __MACOSX/Figure 5/._5B RPS15.tif
- Figure 5/5A TSR2.tif
- __MACOSX/Figure 5/._5A TSR2.tif
