# Supplementary material for: Insufficiency of 40S ribosomal proteins, RPS26 and RPS25, negatively affects biosynthesis of polyglycine-containing proteins in fragile-X associated conditions
Source: eLife. 2025 May 16;13:RP98631. doi: 10.7554/eLife.98631 (PMC12084008; doi:10.7554/eLife.98631)
Supplement: Figure 5—figure supplement 1—source data 2. [file elife-98631-fig5-figsupp1-data2.zip]

Archive with 8 entries (8 files):
- SFig5A FMR99xG.tif
- __MACOSX/._SFig5A FMR99xG.tif
- SFig5A Vinculin.tif
- __MACOSX/._SFig5A Vinculin.tif
- SFig5B FMR16xG.tif
- __MACOSX/._SFig5B FMR16xG.tif
- SFig5B Vinculin.tiff
- __MACOSX/._SFig5B Vinculin.tiff
