# Supplementary material for: Insufficiency of 40S ribosomal proteins, RPS26 and RPS25, negatively affects biosynthesis of polyglycine-containing proteins in fragile-X associated conditions
Source: eLife. 2025 May 16;13:RP98631. doi: 10.7554/eLife.98631 (PMC12084008; doi:10.7554/eLife.98631)
Supplement: Figure 6—source data 2. [file elife-98631-fig6-data2.zip]

Archive with 11 entries (10 files):
- Figure 6 /
- Figure 6 /6D FMR99xG.tif
- __MACOSX/Figure 6 /._6D FMR99xG.tif
- Figure 6 /6D Vinculin.tif
- __MACOSX/Figure 6 /._6D Vinculin.tif
- Figure 6 /6A RPS25.tif
- __MACOSX/Figure 6 /._6A RPS25.tif
- Figure 6 /6A Vinculin.tif
- __MACOSX/Figure 6 /._6A Vinculin.tif
- Figure 6 /6A FMR95xG.tif
- __MACOSX/Figure 6 /._6A FMR95xG.tif
