# Supplementary material for: Insufficiency of 40S ribosomal proteins, RPS26 and RPS25, negatively affects biosynthesis of polyglycine-containing proteins in fragile-X associated conditions
Source: eLife. 2025 May 16;13:RP98631. doi: 10.7554/eLife.98631 (PMC12084008; doi:10.7554/eLife.98631)
Supplement: Figure 6—figure supplement 1—source data 2. [file elife-98631-fig6-figsupp1-data2.zip]

Archive with 8 entries (8 files):
- SFig6A FMR99xG.tif
- __MACOSX/._SFig6A FMR99xG.tif
- SFig6A Vinculin.tif
- __MACOSX/._SFig6A Vinculin.tif
- SFig6B RPS25.tif
- __MACOSX/._SFig6B RPS25.tif
- SFig5A RPS25.tif
- __MACOSX/._SFig5A RPS25.tif
